# Supplementary material for: Evaluation of Polysaccharide–Peptide Conjugates Containing the RGD Motif for Potential Use in Muscle Tissue Regeneration
Source: Materials (Basel). 2022 Sep 16;15(18):6432. doi: 10.3390/ma15186432 (PMC9503514; doi:10.3390/ma15186432)
Supplement: Supplementary file 1 [file materials-15-06432-s001.zip]

Archive with 1 entries (1 files):
- materials-1881828-supplementary.pdf
